# Supplementary material for: Dendritic Cell-Associated miRNAs Are Modulated via Chromatin Remodeling in Response to Different Environments
Source: PLoS One. 2014 Apr 3;9(4):e90231. doi: 10.1371/journal.pone.0090231 (PMC3974670; doi:10.1371/journal.pone.0090231)
Supplement: Table S3 — moDC-associated miRNAs with H3K4me3, H3K27me3 or H3K4me3 and H3K27me3 modification. (XLS) [file pone.0090231.s006.xls]

## Sheet: miRNAs in moDCs
miRNAs expressed in moDCs	control.ProbeSignal(normalized)	control.singal	H3K4me3-Control	H3K27me3-Control	H3K4me3 & H3K27me3
hsa-mir-155-5p	7.19667	Detected	2	1	both
hsa-mir-21-3p	4.07133	Detected	2	1	both
hsa-mir-21-5p	12.7916	Detected	2	1	both
hsa-mir-34a-5p	6.24128	Detected	1	1	both
hsa-mir-142-3p	10.9626	Detected	2	0	None
hsa-mir-142-5p	7.21111	Detected	2	0	None
hsa-mir-99b-5p	2.86467	Detected	2	1	both
hsa-let-7e-5p	5.7189	Detected	2	1	both
hsa-mir-598	0.29903	Detected	2	2	both
hsa-miR-151a-5p	4.17535	Detected	2	2	both
hsa-mir-181b-5p	4.22631	Detected	2	2	both
hsa-mir-1915-3p	5.37449	Detected	2	2	both
hsa-mir-181a-5p	6.50249	Detected	2	2	both
hsa-mir-107	7.02455	Detected	2	2	both
hsa-mir-26a-5p	7.75718	Detected	2	2	both
hsa-mir-135a-3p	-0.0401574	Detected	0	2	None
hsa-mir-10a-5p	0.499302	Detected	0	2	None
hsa-mir-31-3p	2.46282	Detected	0	2	None
hsa-mir-486-5p	2.81629	Detected	0	2	None
hsa-mir-31-5p	3.79595	Detected	0	2	None
hsa-let-7a-5p	9.25431	Detected	0	2	None
hsa-mir-340-5p	0.217692	Detected	2	1	both
hsa-mir-199a-3p	0.515154	Detected	2	1	both
hsa-mir-340-3p	0.539452	Detected	2	1	both
hsa-mir-20a-3p	0.739474	Detected	2	1	both
hsa-mir-128	0.814345	Detected	2	1	both
hsa-mir-193b-3p	0.901084	Detected	2	1	both
hsa-mir-194-5p	1.0055	Detected	2	1	both
hsa-mir-17-3p	1.09613	Detected	2	1	both
hsa-mir-148b-3p	1.11384	Detected	2	1	both
hsa-mir-215	1.18787	Detected	2	1	both
hsa-mir-423-5p	2.4225	Detected	2	1	both
hsa-mir-1290	2.74368	Detected	2	1	both
hsa-mir-30e-3p	3.08798	Detected	2	1	both
hsa-mir-575	3.10791	Detected	2	1	both
hsa-mir-210	3.91989	Detected	2	1	both
hsa-mir-185-5p	4.09252	Detected	2	1	both
hsa-mir-181b-5p	4.22631	Detected	2	1	both
hsa-mir-320a	4.26382	Detected	2	1	both
hsa-mir-28-5p	4.38504	Detected	2	1	both
hsa-mir-186-5p	4.39834	Detected	2	1	both
hsa-mir-125a-5p	4.50755	Detected	2	1	both
hsa-mir-30d-5p	5.54221	Detected	2	1	both
hsa-mir-30c-5p	5.86856	Detected	2	1	both
hsa-mir-101-3p	5.9201	Detected	2	1	both
hsa-mir-101-3p	5.9201	Detected	2	1	both
hsa-mir-30e-5p	6.08572	Detected	2	1	both
hsa-mir-342-5p	6.14475	Detected	2	1	both
hsa-mir-17-5p	6.57208	Detected	2	1	both
hsa-mir-92a-3p	6.73169	Detected	2	1	both
hsa-mir-30b-5p	7.07833	Detected	2	1	both
hsa-mir-15a-5p	7.71397	Detected	2	1	both
hsa-mir-20a-5p	8.30105	Detected	2	1	both
hsa-mir-15b-5p	8.35678	Detected	2	1	both
hsa-mir-29b-3p	8.38075	Detected	2	1	both
hsa-mir-29b-3p	8.38075	Detected	2	1	both
hsa-mir-342-3p	9.32127	Detected	2	1	both
hsa-mir-16-5p	9.52968	Detected	2	1	both
hsa-mir-16-5p	9.52968	Detected	2	1	both
hsa-mir-29a-3p	9.65173	Detected	2	1	both
hsa-mir-99a-5p	0.232409	Detected	1	1	both
hsa-mir-32-5p	0.317379	Detected	1	1	both
hsa-mir-150-3p	0.379431	Detected	1	1	both
hsa-mir-125b-5p	0.882813	Detected	1	1	both
hsa-mir-32-3p	2.76526	Detected	1	1	both
hsa-miR-365a-3p	3.16617	Detected	1	1	both
hsa-mir-130a-3p	3.30937	Detected	1	1	both
hsa-let-7c	4.56844	Detected	1	1	both
hsa-mir-30c-5p	5.86856	Detected	1	1	both
hsa-mir-181a-5p	6.50249	Detected	1	1	both
hsa-let-7i-5p	8.91735	Detected	1	1	both
hsa-mir-150-5p	11.8468	Detected	1	1	both
hsa-mir-196b-5p	0.19495	Detected	0	1	None
hsa-mir-7-5p	0.765648	Detected	0	1	None
hsa-mir-1228-3p	0.771251	Detected	0	1	None
hsa-mir-125b-5p	0.882813	Detected	0	1	None
hsa-mir-211-3p	1.19602	Detected	0	1	None
hsa-mir-1305	2.68161	Detected	0	1	None
hsa-mir-126-3p	2.69723	Detected	0	1	None
hsa-mir-205-3p	3.19318	Detected	0	1	None
hsa-miR-1268a	4.52091	Detected	0	1	None
hsa-mir-1207-5p	4.82334	Detected	0	1	None
hsa-mir-494	5.03665	Detected	0	1	None
hsa-mir-331-3p	5.49953	Detected	0	1	None
hsa-mir-1246	5.85697	Detected	0	1	None
hsa-let-7b-5p	7.69156	Detected	0	1	None
hsa-let-7a-5p	9.25431	Detected	0	1	None
hsa-mir-505-5p	-0.178242	Detected	2	0	None
hsa-mir-135a-3p	-0.0401574	Detected	2	0	None
hsa-mir-141-3p	0.139581	Detected	2	0	None
hsa-mir-1281	0.190363	Detected	2	0	None
hsa-miR-663a	0.247253	Detected	2	0	None
hsa-mir-1234-3p	0.332053	Detected	2	0	None
hsa-mir-33b-3p	0.377306	Detected	2	0	None
hsa-mir-95	0.38591	Detected	2	0	None
hsa-miR-500a-3p	0.419953	Detected	2	0	None
hsa-mir-33a-5p	0.46304	Detected	2	0	None
hsa-mir-505-3p	0.530565	Detected	2	0	None
hsa-mir-484	0.550512	Detected	2	0	None
hsa-mir-181d	0.573875	Detected	2	0	None
hsa-mir-502-3p	0.583069	Detected	2	0	None
hsa-mir-769-5p	0.599241	Detected	2	0	None
hsa-mir-18b-5p	0.669861	Detected	2	0	None
hsa-mir-29c-5p	0.706629	Detected	2	0	None
hsa-mir-7-5p	0.765648	Detected	2	0	None
hsa-mir-188-5p	0.797833	Detected	2	0	None
hsa-mir-532-3p	0.855831	Detected	2	0	None
hsa-mir-362-3p	0.913735	Detected	2	0	None
hsa-mir-193a-3p	0.963755	Detected	2	0	None
hsa-mir-194-5p	1.0055	Detected	2	0	None
hsa-mir-652-3p	1.02803	Detected	2	0	None
hsa-mir-454-3p	1.07028	Detected	2	0	None
hsa-mir-574-3p	1.07923	Detected	2	0	None
hsa-mir-181c-5p	1.10346	Detected	2	0	None
hsa-mir-532-5p	1.13046	Detected	2	0	None
hsa-mir-301a-3p	1.13538	Detected	2	0	None
hsa-mir-362-5p	1.14909	Detected	2	0	None
hsa-miR-664a-3p	1.16884	Detected	2	0	None
hsa-mir-98-5p	1.18596	Detected	2	0	None
hsa-mir-324-5p	2.78024	Detected	2	0	None
hsa-mir-18a-5p	3.05374	Detected	2	0	None
hsa-mir-766-3p	3.12644	Detected	2	0	None
hsa-mir-625-5p	3.13805	Detected	2	0	None
hsa-mir-27b-3p	3.39321	Detected	2	0	None
hsa-mir-130b-3p	3.45082	Detected	2	0	None
hsa-mir-424-5p	3.51763	Detected	2	0	None
hsa-mir-23b-3p	3.52174	Detected	2	0	None
hsa-mir-939-5p	3.5312	Detected	2	0	None
hsa-mir-940	3.98406	Detected	2	0	None
hsa-mir-660-5p	4.01628	Detected	2	0	None
hsa-mir-148a-3p	4.29621	Detected	2	0	None
hsa-mir-192-5p	4.65067	Detected	2	0	None
hsa-mir-425-5p	4.73542	Detected	2	0	None
hsa-mir-638	4.83894	Detected	2	0	None
hsa-mir-93-5p	4.86943	Detected	2	0	None
hsa-mir-590-5p	4.88596	Detected	2	0	None
hsa-mir-374a-5p	5.06422	Detected	2	0	None
hsa-mir-630	5.1095	Detected	2	0	None
hsa-miR-642a-3p	5.12157	Detected	2	0	None
hsa-mir-324-3p	5.13207	Detected	2	0	None
hsa-mir-574-5p	5.19917	Detected	2	0	None
hsa-mir-320b	5.66261	Detected	2	0	None
hsa-mir-20b-5p	5.70233	Detected	2	0	None
hsa-mir-320d	6.22125	Detected	2	0	None
hsa-mir-1234-5p	6.62054	Detected	2	0	None
hsa-mir-19a-3p	6.68092	Detected	2	0	None
hsa-mir-92a-3p	6.73169	Detected	2	0	None
hsa-mir-25-3p	6.82187	Detected	2	0	None
hsa-mir-106b-5p	6.86821	Detected	2	0	None
hsa-mir-146a-5p	6.97179	Detected	2	0	None
hsa-miR-103a-3p	7.5829	Detected	2	0	None
hsa-mir-24-3p	7.82482	Detected	2	0	None
hsa-mir-24-3p	7.82482	Detected	2	0	None
hsa-mir-146b-5p	7.91166	Detected	2	0	None
hsa-mir-27a-3p	7.98679	Detected	2	0	None
hsa-mir-23a-3p	8.03444	Detected	2	0	None
hsa-miR-451a	8.11194	Detected	2	0	None
hsa-mir-29c-3p	8.54715	Detected	2	0	None
hsa-mir-19b-3p	8.86736	Detected	2	0	None
hsa-mir-26b-5p	8.97068	Detected	2	0	None
hsa-mir-223-3p	9.436	Detected	2	0	None
hsa-let-7g-5p	10.5854	Detected	2	0	None
hsa-mir-874	0.611578	Detected	1	0	None
hsa-mir-222-3p	2.72605	Detected	1	0	None
hsa-mir-221-3p	2.96467	Detected	1	0	None
hsa-mir-937-5p	3.45745	Detected	1	0	None
hsa-mir-361-3p	3.47386	Detected	1	0	None
hsa-mir-1229-5p	3.63246	Detected	1	0	None
hsa-mir-361-5p	4.0817	Detected	1	0	None
hsa-mir-363-3p	5.24258	Detected	1	0	None
hsa-mir-320b	5.66261	Detected	1	0	None
hsa-mir-22-3p	7.56062	Detected	1	0	None
hsa-mir-26a-5p	7.75718	Detected	1	0	None
hsa-mir-19b-3p	8.86736	Detected	1	0	None
hsa-mir-873-5p	-0.178242	Detected	0	0	None
hsa-miR-371a-5p	-0.178242	Detected	0	0	None
hsa-mir-572	0.220558	Detected	0	0	None
hsa-mir-199b-5p	0.272475	Detected	0	0	None
hsa-mir-132-5p	0.359369	Detected	0	0	None
hsa-mir-199a-3p	0.515154	Detected	0	0	None
hsa-mir-483-5p	0.562629	Detected	0	0	None
hsa-mir-498	0.592674	Detected	0	0	None
hsa-mir-195-5p	0.68389	Detected	0	0	None
hsa-mir-1973	0.725869	Detected	0	0	None
hsa-mir-7-5p	0.765648	Detected	0	0	None
hsa-mir-128	0.814345	Detected	0	0	None
hsa-mir-212-3p	0.886232	Detected	0	0	None
hsa-mir-595	0.978248	Detected	0	0	None
hsa-mir-513a-5p	1.1427	Detected	0	0	None
hsa-mir-513a-5p	1.1427	Detected	0	0	None
hsa-mir-374b-5p	4.1425	Detected	0	0	None
hsa-mir-338-3p	4.3115	Detected	0	0	None
hsa-mir-1275	4.31401	Detected	0	0	None
hsa-mir-132-3p	4.4114	Detected	0	0	None
hsa-mir-197-5p	4.59856	Detected	0	0	None
hsa-mir-197-3p	4.92767	Detected	0	0	None
hsa-mir-1202	4.97802	Detected	0	0	None
hsa-mir-1225-5p	5.45116	Detected	0	0	None
hsa-mir-320c	5.83968	Detected	0	0	None
hsa-mir-320c	5.83968	Detected	0	0	None
hsa-mir-140-5p	5.88987	Detected	0	0	None
hsa-mir-140-3p	5.96321	Detected	0	0	None
hsa-mir-320d	6.22125	Detected	0	0	None
hsa-miR-378a-3p	6.46877	Detected	0	0	None
hsa-let-7d-5p	6.92663	Detected	0	0	None
hsa-miR-1260a	8.69992	Detected	0	0	None
hsa-let-7f-5p	9.09206	Detected	0	0	None
hsa-let-7f-5p	9.09206	Detected	0	0	None
hsa-let-7a-5p	9.25431	Detected	0	0	None
		Note:
		2, high
		1, low
		0, none
